# Supplementary material for: Humoral immunity to SARS-CoV-2 elicited by combination COVID-19 vaccination regimens
Source: J Exp Med. 2022 Aug 25;219(10):e20220826. doi: 10.1084/jem.20220826 (PMC9418484; doi:10.1084/jem.20220826)
Supplement: Table S1 — details individual characteristics for participants who received AZ/AZ or AZ/BNT vaccines. [file JEM_20220826_TableS1.xlsx]

## Sheet: Sheet1
	Table S1. Individual participant characteristics
								COVID-19 history §			Vaccination Scheme											Serological parameters
														Vaccination time line (days)								ELISA binding to RBD (AUC)												Neutralization (NT50)
	ID		Age (years)		Sex									1st dose to initial visit		1st dose to 2nd dose		2nd dose to 1st follow-up (1m) visit		2nd dose to 2nd follow-up (3m) visit		IgG (prime)	IgG (1m)	IgG (3m)		IgM (prime)	IgM (1m)	IgM (6m)		IgA (prime)	IgA (1m)	IgA (6m)		(prime)	(1m)	(6m)
	AA1		46		f			no			AZ/AZ			-		86		19		103		-	81412.5	19247.5		-	1247.95	477.95		-	235.45	111.255		-	303	126
	AA3		51		m			no			AZ/AZ			-		86		19		102		-	61305	38816.2		-	417.45	275.9		-	1363.85	1291.8		-	1088	315
	AA4		61		f			no			AZ/AZ			-		77		22		98		-	31995	18853.8		-	1597.4	1744		-	403.6	454.55		-	122	55
	AA5		61		f			no			AZ/AZ			-		86		22		90		-	19006.2	11608.8		-	566.75	629.05		-	289.95	339.5		-	66	16
	AA6		55		f			no			AZ/AZ			-		84		22		84		-	109859	57436.2		-	8456	9868.5		-	1303.5	950.95		-	472	448
	AA7		62		f			no			AZ/AZ			-		76		28		97		-	37181.2	51471.2		-	1419.5	1341.5		-	221.8	110.425		-	309	197
	AA8		54		m			no			AZ/AZ			-		69		28		104		-	46892.5	26561.2		-	328.25	451.05		-	252.35	190.45		-	258	56
	AA9		31		m			no			AZ/AZ			-		84		22		105		-	46618.8	11101.2		-	1587.5	1803.5		-	204.1	214.6		-	160	59
	AA10		65		f			no			AZ/AZ			-		86		22		99		-	25205	21044.4		-	855.7	544.05		-	454.45	543.2		-	117	57
	AA11		35		f			no			AZ/AZ			-		86		20		90		-	113541	90270		-	918.3	609.8		-	1996	1517.5		-	467	534
	AA12		64		f			no			AZ/AZ			-		79		20		104		-	77582.5	38067.5		-	1163	1769.5		-	1003.6	766.85		-	495	109
	AA13		30		f			no			AZ/AZ			-		83		21		89		-	66886.2	34188.8		-	1325.5	1350.5		-	222.6	251.9		-	257	123
	AA14		34		f			no			AZ/AZ			-		83		26		90		-	53083.8	37517.5		-	511.05	636.75		-	144.45	218.95		-	186	88
	AA15		65		f			no			AZ/AZ			-		84		29		93		-	31978.8	19051.2		-	619.55	757.85		-	1691	1104.9		-	99	30
	AA16		64		f			no			AZ/AZ			-		86		28		98		-		44181.2		-		301.45		-		313.8		-		77
	AA17		62		m			no			AZ/AZ			-		66		26		117		-	37912.5	14510		-	1207.75	2225.5		-	825.25	157.75		-	732	266
	AA18		51		m			no			AZ/AZ			-		66		26		131		-	68701.2	29911.2		-	1600	1141.3		-	344.7	276.85		-	162	135
	AA19		63		f			no			AZ/AZ			-		84		29		91		-	38873.8	332464		-	183.05	1148.6		-	141.95	425.15		-	144	3581
	AA21		23		m			no			AZ/AZ			-		61		30		120		-	88232.5	90711.2		-	878.7	1742.5		-	1652.5	343.95		-	2999	1547
	AA22		32		f			no			AZ/AZ			-		85		29		90		-	59402.5	49031.2		-	2823.5	1790		-	453.4	100.11		-	1007	775
	AA23		46		m			no			AZ/AZ			-		80		27		102		-	36221.2	25586.2		-	1957	1182.5		-	190.05	163.75		-	516	586
	AA24		36		m			no			AZ/AZ			-		83		28		89		-	110546	43697.5		-	1104.5	2980.5		-	273.35	309.7		-	393	238
	AA25		31		m			no			AZ/AZ			-		89		28		125		-	53050	28211.2		-	796.95	833.15		-	517.4	618.9		-	70	34
	AB1		23		f			no			AZ/BNT			-		84		24		99		-	146492	78043.8		-	1732	2130.5		-	481.15	232.3		-	1019	608
	AB2		40		f			no			AZ/BNT			35		72		26		105		5435	181014	45952.5		1822.5	1988	1400		738.15	281.65	252.15		12	2480	344
	AB3		54		f			no			AZ/BNT			28		71		22		118		22385	643868	90032.5		979.1	1230	1107		176.3	320.7	230.45		185	5450	349
	AB4		27		m			no			AZ/BNT			27		71		21		110		17300	220151	69563.8		685.65	1564.75	859.45		637.6	845.4	659.5		125	1167	328
	AB5		44		f			no			AZ/BNT			34		71		21		103		9715	167075	43327.5		858.9	1133.85	751.5		98.81	336.65	188.4		211	1181	291
	AB6		62		f			no			AZ/BNT			28		71		20		111		10513.8	101958	36152.5		486.9	403.05	156.3		245.5	510	218.9		93	631	382
	AB7		47		f			no			AZ/BNT			26		69		22		113		26547.5	672741	114296		1646.5	1998.5	1182		480.6	1159.5	640.4		264	5587	560
	AB8		23		m			no			AZ/BNT			27		69		20		125		45912.5	614799	114745		4484	915.9	911.15		564.7	275.8	222.05		186	3449	365
	AB9		31		f			no			AZ/BNT			21		77		19		116		29927.5	365866	70625		2112.5	1407.95	976.2		596.65	727.2	361.05		223	4592	579
	AB10		36		f			no			AZ/BNT			18		81		22		127		31946.2	395100	108848		4100	1626.05	2303.5		1164.7	698.15	223.85		1358	4755	970
	AB12		50		f			no			AZ/BNT			21		73		19		123		18101.2	580641	97001.2		1041.45	1202.5	1235		488.2	776.5	554.05		15	4360	563
	AB13		32		m			no			AZ/BNT			25		84		6		81		23912.5	129119	125055		1564.5	919.3	1538.75		299.75	266.5	526.15		90	1000	713
	AB14		57		f			no			AZ/BNT			27		71		20		104		16142.5	393408	106004		3301	2986	996.85		1619	4021	1133.65		638	9762	1800
	AB15		56		f			no			AZ/BNT			19		70		21		103		13773.8	170982	56793.1		952.55	704.35	497.3		227.45	360.5	312.6		128	1953	480
	AB16		41		f			no			AZ/BNT			27		71		20		111		14972.5	265055	64196.2		1776.5	1921	1758.3		654.9	500.05	218.55		542	8963	1066
	AB17		40		m			no			AZ/BNT			23		107		36		98			85551.2	32666.2			576.4	595.55			261.8	331.45			559	156
	AB18		31		m			no			AZ/BNT			21		84		28		99		64417.5	193351	139942		285.95	244.35	465.35		680.7	580	316.05		75	2042	217
	AB19		34		m			no			AZ/BNT			21		84		28		98		7137.5	128882	55712.5		433.05	222.2	222.25		759.75	542.95	310.45		30	2345	469
	AB20		35		m			no			AZ/BNT			23		84		29		98		23360	123934	55272.5		1361.7	649.2	2318		502	392.2	242.95		107	2922	443
	AB21		20		m			no			AZ/BNT			22		84		30		98		24992.5	228649	89006.2		905.4	293.05	956.6		916.5	1374.95	635.3		238	1223	1327
	AB22		60		f			no			AZ/BNT			21		73		46		123		52926.2	344526			1540.5	770.9			252.05	568			50	360
	AB23		39		f			no			AZ/BNT			27		71		21		104		10500	219648	178388		1471.5	752.6	183.35		218.5	444.6	371.35		68	869	188
	AB24		40		f			no			AZ/BNT			26		70		20		104		15766.2	151550	47686.2		733.3	581.95	132.155		686.7	591.15	55.395		163	1759	280
	AB25		65		f			no			AZ/BNT			25		82		20		90		31242.5	202285	79960		941.2	373.6	344.15		265.2	761.05	796.95		266	1015	329
	AB26		34		f			no			AZ/BNT			27		69		21		125		40346.2	665090	116558		6224	2671	2176.5		441.55	469.75	190.95		391	2373	213
	AB27		35		f			no			AZ/BNT			22		73		19		102		23322.5	226275	52681.2		3893	1530.3	2363.5		625.1	511.35	798.3		171	689	130
			§ = Positive COVID-19 history either through unambiguous clinical history as determined by the clinical investigator or verified through nucleic acid amplification/antigen detection at the time of infection; or through serology testing
