# Supplementary material for: Humoral immunity to SARS-CoV-2 elicited by combination COVID-19 vaccination regimens
Source: J Exp Med. 2022 Aug 25;219(10):e20220826. doi: 10.1084/jem.20220826 (PMC9418484; doi:10.1084/jem.20220826)
Supplement: Table S4 — provides information of neutralization breath against a panel of variants that tested on selected number of recombinant mAbs. [file JEM_20220826_TableS4.xlsx]

## Sheet: Sheet1
	Table S4. Neutralization activity of mAbs against variant SARS-CoV-2 pseudoviruses - antibodies isolated from AZ/BNT and AZ/AZ vaccinees 3m after the second vaccine dose
			IC50 (ng/ml)						IC50 (ng/ml)
		ID	WT (R683G)	Delta-RBD (R683G)	Omicron BA.1 (R683G)			ID	WT (R683G)	Delta-RBD (R683G)	Omicron BA.1 (R683G)
	AZ/BNT	AZ020	<1	<1	>1000		AZ/AZ	AZ006	<1	<1	>1000
		AZ011	<1	<1	>1000			AZ068	<1	<1	>1000
		AZ107	<1	<1	79.1221			AZ349	<1	<1	82.137
		AZ046	<1	<1	>1000			AZ070	<1	<1	>1000
		AZ096	<1	<1	>1000			AZ214	<1	38.3626	>1000
		AZ059	<1	<1	>1000			AZ352	<1	<1	>1000
		AZ090	<1	<1	0.718764			AZ067	<1	1.36939	>1000
		AZ080	<1	769.646	>1000			AZ224	<1	<1	4.04623
		AZ089	<1	<1	>1000			AZ359	<1	>1000	>1000
		AZ092	1.07275	1.06819	6.72651			AZ268	<1	<1	>1000
		AZ058	1.63548	2.07569	7.35121			AZ227	<1	1.03229	>1000
		AZ078	1.73536	0.935274	0.585505			AZ356	1.02012	<1	>1000
		AZ057	1.84598	0.986303	>1000			AZ271	1.25338	1.77158	>1000
		AZ110	1.91451	12.8432	>1000			AZ218	1.2628	<1	160.725
		AZ052	1.94414	>1	>1000			AZ281	1.42218	>1000	9.82618
		AZ253	2.21113	3.31008	>1000			AZ337	2.69478	<1	>1000
		AZ258	4.38498	>1000	2.06584			AZ347	2.85225	2.90561	192.434
		AZ027	4.43825	3.41668	>1000			AZ203	4.1303	2.42303	>1000
		AZ109	5.36432	8.05557	>1000			AZ076	5.68378	13.5575	>1000
		AZ056	8.58405	6.9787	>1000			AZ205	5.95377	5.18333	>1000
		AZ029	9.12254	>1000	>1000			AZ204	14.0647	>1000	367.635
		AZ016	9.25875	8.90668	136.921			AZ074	17.0754	>1000	15.3251
		AZ111	28.3992	17.5582	902.866			AZ201	28.0968	37.1217	>1000
		AZ088	67.4786	>1000	33.1633			AZ290	85.1619	109.376	436.172
		AZ054	109.505	39.6584	>1000			AZ075	108.761	80.508	>1000
		AZ032	159.556	321.55	142.97			AZ077	136.639	>1000	>1000
		AZ097	166.173	123.746	>1000			AZ215	341.451	>1000	>1000
		AZ105	192.95	154.161	>1000			AZ063	465.884	357.322	>1000
		AZ053	202.18	>1000	71.7675			AZ060	82.5551	>1000	>1000
		AZ013	206.495	>1000	399.094			AZ285	803.43	673.405	>1000
		AZ050	80.9558	294.92	398.347			AZ206	834.555	224.108	>1000
		AZ083	788.313	688.409	>1000			AZ353	873.424	156.818	>1000
		AZ100	553.948	885.652	166.863
		AZ028	947.82	>1000	>1000
