# Supplementary material for: Humoral immunity to SARS-CoV-2 elicited by combination COVID-19 vaccination regimens
Source: J Exp Med. 2022 Aug 25;219(10):e20220826. doi: 10.1084/jem.20220826 (PMC9418484; doi:10.1084/jem.20220826)
Supplement: Table S5 — provides parameters for cryo-EM. [file JEM_20220826_TableS5.xlsx]

## Sheet: Sheet1
Table S5. SARS-CoV-2 receptor binding domain in complex with AZ090 Fab
Data collection and processing
Magnification			130000
Voltage(kV)			300
Electron dose (e-/Å2)			56.56
Defocus range (µm)			-0.8 to -2.0
Symmetry imposed			C1
Pixel size (Å)			0.515
Micrographs collected			8857
Final particle images(no.)			141923
Map Resolution (Å)			3.85
Refinement and Validation
Initial model used			7BEN
MolProbity score			1.99
Clashscore			14.29
Rotamers outliers(%)			0
R.m.s. deviations
	Bond lengths (Å)		0.004
	Bond angles (°)		0.886
Ramachandran plot
	Favored(%)		95.22
	Allowed(%)		4.78
	Disallowed(%)		0
